# Supplementary material for: Comorbidities, Endocrine Medications, and Mortality in Prader–Willi Syndrome—A Swedish Register Study
Source: J Clin Med. 2025 Feb 16;14(4):1307. doi: 10.3390/jcm14041307 (PMC11856969; doi:10.3390/jcm14041307)
Supplement: Supplementary file 1 [file jcm-14-01307-s001.zip]

Archive with 1 entries (1 files):
- jcm-3452680-supplementary.pdf
